# Supplementary material for: Predictive and Prognostic Impact of TP53 Mutations and MDM2 Promoter Genotype in Primary Breast Cancer Patients Treated with Epirubicin or Paclitaxel
Source: PLoS One. 2011 Apr 27;6(4):e19249. doi: 10.1371/journal.pone.0019249 (PMC3083424; doi:10.1371/journal.pone.0019249)
Supplement: Table S1 — Characteristics of TP53 mutants found in paclitaxel cohort. Nucleotide number; 1, The bolded bases indicate the base change; 2, Functional predictions derived from a computer model that takes into account the 3D structure of WT and mutant proteins and is trained on the trans activation dataset from Kato et al. Mutations are classified as "functional" or "non-functional". More details here. http://www-p53.iarc.fr/Help.html#StructureClass; T, size or direct of the primary tumour; N, spread to regional lymph nodes; M, distant metastasis; ∧, "F" followed by a number indicates that the patient was free of disease at that number of months of follow-up. "R" followed by a number indicates that the patient was alive at that number of months of follow-up but had suffered a relapse; "A" followed by a number indicates that the patient was alive at that number of months of follow-up. "D" followed by a number indicates that the patient died at that number of months of follow-up; ‡, Characterised as a mutation affecting L2/L3 domain, since it leads to truncation of the protein and will mostly affect L2/L3 domain; AI, Allelic imbalance; * One patient withdrew from the study and was censored after 29 months follow up. (XLS) [file pone.0019249.s003.xls]

## Sheet: Ark1
Table S1. Characteristics of TP53 mutants found in paclitaxel cohort
Patient	Clinical response to paclitaxel	Codon	Exon	Nukleotide change¹	Amino acid change	Hom/HemiHet	Deleted or inserted sequence	Protein domain	Affecting L2/L3 domain	Predicted mutation	Structure based prediction²	Germline	Tumor tissue obtained after paclitaxel treatment	LOH	OReceptor	T	N	M	Relapse-free survival^	Overall survival*
Tax 064	CR	156	5	CGC→CCC	Arg→Pro	het		DNA binding	No	Missense	non-functional	wt		No	Negative	4	1	0	R21	D28
Tax 127	CR	163	5	TAC→TGC	Tyr→Cys	hom/hemi		DNA binding	Yes	Missense	non-functional	wt		No	Positive	3	1	0	R26	D30
Tax 236	CR	175	5	CGC→CAC	Arg→His	het		DNA binding	Yes	Missense	non-functional	wt		AI	Negative	3	0	0	F73	A73
Tax 028	PR	238	7	TGT→TTT	Cys→Phe	hom/hemi		DNA binding	Yes	Missense	non-functional	wt		AI	Positive	4	0	0	F130	A130
Tax 036	PR	151	5	CCC→TCC	Pro→Ser	hom/hemi		DNA binding	No	Missense	non-functional	wt		No	Negative	3	2	0	F125	A125
Tax 118	PR	273	8	CGT→TGT	Arg→Cys	het		DNA binding	No	Missense	non-functional	wt		AI	Negative	4	1	0	F101	A101
Tax 242	PR	215	6	AGT→AGG	Ser→Arg	hom/hemi		DNA binding	No	Missense	non-functional	not available		ND	Negative	3	0	0	F74	A74
Tax 180	PR	254	7	ATC→GTC	Ile→Val	het		DNA binding	No	Missense	Functional	ATC→GTC het 254		No	Positive	3	0	0	F29	*29
Tax 051	PR	768-779º				het	del actggaagactcc		No	Missense		not available		No	Negative	3	1	0	R12	D35
Tax 083	PR	248	7	CGG→TGG	Arg→Trp	hom/hemi		DNA binding	Yes	Missense	non-functional	wt		No	Positive	3	1	0	R32	D51
Tax 145	PR	220	6	TAT→TGT	Tyr→Cys	het		DNA binding	No	Missense	non-functional	wt		No	Negative	3	2	0	R17	D25
Tax 217	PR	157	5	GTC→TTC	Val→Phe	het		DNA binding	No	Missense	non-functional	not available		AI	Negative	3	1	0	F75	A75
Tax 231	PR	244	7	GGC→GAC	Gly→Asp	hom/hemi		DNA binding	Yes	missense	non-functional	not available		No	Negative	3	1	0	F73	A73
Tax 259	PR	273	8	CGT→CAT	Arg→His	het		DNA binding	No	Missense	non-functional	wt		No	Positive	3	1	0	R35	D53
Tax 012	SD	173	5	GTG→CTG	Val→Leu	het		DNA binding	Yes	Missense	non-functional	wt		AI	Negative	3	1	0	R21	D22
Tax 260	SD	163	5	TAC→TGC	Tyr→Cys	het		DNA binding	Yes	Missense	non-functional	not available	Tyr→Cys	AI	Negative	3	1	0	R12	D14
Tax 099	SD	248	7	CGG→CAG	Arg→Gln	het		DNA binding	Yes	Missense	non-functional	wt		AI	Negative	4	0	0	R12	D51
Tax 189	SD		10				Del Ex10		No	Frameshift		wt		AI	Negative	3	0	0	R66	D82
Tax 053	SD	163	5	TAC→CAC	Tyr→His	hom/hemi		DNA binding	Yes	Missense	non-functional	not available		AI	Negative	3	1	1	R0	D13
Tax 106	SD	241	7	TCC→TGC	Ser→Cys	hom/hemi		DNA binding	Yes	Missense	non-functional	wt	Ser→Cys	No	Positive	3	0	0	F97	A97
Tax 054	PD	220	6	TAT→TGT	Tyr→Cys	hom/hemi		DNA binding	No	missense	non-functional	wt		No	Positive	3	2	1	R0	D11
Tax 086	PD	135	5	TGC→TAC	Cys→Tyr	het		DNA binding	No	Missense	non-functional	wt	Cys→Tyr	AI	Negative	3	1	0	R7	D10
Tax 192	PD	91	4	TGG→TGA	Trp→Stop‡	het			Yes	nonsense		not available	Trp→Stop‡	No	Negative	3	1	0	F84	A84
Tax 056	PD	347	10	GCC→ACC	Ala→Thr	het		NES/Oligomeri	No	Missense		GCC→ACC het 347	Ala→Thr	AI	Negative	3	1	0	R20	D92
Tax 219	PD	195	6	ATC→ACC	Ile→Thr	hom/hemi		DNA binding	Yes	missense	non-functional	wt		AI	Negative	3	2	0	R18	D18
