# Supplementary material for: Predictive and Prognostic Impact of TP53 Mutations and MDM2 Promoter Genotype in Primary Breast Cancer Patients Treated with Epirubicin or Paclitaxel
Source: PLoS One. 2011 Apr 27;6(4):e19249. doi: 10.1371/journal.pone.0019249 (PMC3083424; doi:10.1371/journal.pone.0019249)
Supplement: Table S2 — Characteristics of patients switched therapy regime. (XLS) [file pone.0019249.s004.xls]

## Sheet: Ark3
Table S2. Characteristics of patients switched therapy regime
Patient	OReceptor	T	N	M	1.treatment	Respons	2.treatment	Respons	TP53 mut				Patient	Oreceptor	T	N	M	1.treatment	Respons	2.treatment	Respons	TP53 mut
									codon	aa change	L2/L2											codon	aa change	L2/L3
Tax086	Negative	3	1	0	Paclitaxel	PD	Epirubicin	SD	135	Cys→Tyr			Epi215	Negative	4	1	0	Epirubicin	PD	Paclitaxel	PD	325	Gly→Stop	Yes
Tax107	Positive	4	1	0	Paclitaxel	PD	Epirubicin	SD					Epi095	Negative	3	1	1	Epirubicin	PD	Paclitaxel	PD		Del CAT	Yes
Tax207	Positive	4	0	0	Paclitaxel	PD	Epirubicin	SD					Epi002	Negative	3	2	0	Epirubicin	PD	Paclitaxel	SD	151	Pro→Ser
Tax249	Positive	4	1	0	Paclitaxel	PD	Epirubicin	SD					Epi132	Positive	1	2	0	Epirubicin	PD	Paclitaxel	SD	CHEK2	Stop
Tax034	Negative	3	1	0	Paclitaxel	PD	Epirubicin	PR					Epi240	Positive	3	1	0	Epirubicin	PD	Paclitaxel	PR
Tax054	Positive	3	2	1	Paclitaxel	PD	Epirubicin	PR	220	Tyr→Cys			Epi062	Negative	3	1	0	Epirubicin	PD	Paclitaxel	PR
Tax192	Negative	3	1	0	Paclitaxel	PD	Epirubicin	PR	91	Trp→Stop	Yes		Epi129	Negative	4	0	1	Epirubicin	PD	Paclitaxel	PR
Tax056	Negative	3	1	0	Paclitaxel	PD	Epirubicin	PR	347	Ala→Thr			Epi138	Positive	3	0	0	Epirubicin	PD	Paclitaxel	PR
Tax248	Negative	3	1	0	Paclitaxel	PD	Epirubicin	PR					Epi041	Positive	3	4	0	Epirubicin	SD	Paclitaxel	PD
Tax199	Positive	4	0	0	Paclitaxel	PD	Epirubicin	CR					Epi004	Negative	3	2	0	Epirubicin	SD	Paclitaxel	PD
Tax001	Positive	3	2	1	Paclitaxel	SD	Epirubicin	SD					Epi080	Negative	3	0	0	Epirubicin	SD	Paclitaxel	SD
Tax021	Positive	3	1	0	Paclitaxel	SD	Epirubicin	SD					Epi015	Positive	3	0	0	Epirubicin	SD	Paclitaxel	SD	282	Arg→Trp
Tax075	Positive	3	0	0	Paclitaxel	SD	Epirubicin	SD					Epi019	Positive	3	0	0	Epirubicin	SD	Paclitaxel	SD
Tax081	Negative	3	0	0	Paclitaxel	SD	Epirubicin	SD					Epi177	Negative	3	1	0	Epirubicin	SD	Paclitaxel	SD	220	Tyr→Cys
Tax211	Positive	3	1	0	Paclitaxel	SD	Epirubicin	SD					Epi224	Positive	4	0	0	Epirubicin	SD	Paclitaxel	SD
Tax245	Positive	3	0	0	Paclitaxel	SD	Epirubicin	SD					Epi235	Negative	4	2	1	Epirubicin	SD	Paclitaxel	SD	205	Tyr→Asp
Tax260	Negative	3	1	0	Paclitaxel	SD	Epirubicin	SD	163	Tyr→Cys	Yes		Epi077	Negative	3	0	0	Epirubicin	SD	Paclitaxel	SD
Tax189	Negative	3	0	0	Paclitaxel	SD	Epirubicin	SD		Del Ex10			Epi112	Positive	3	0	0	Epirubicin	SD	Paclitaxel	SD
Tax239	Positive	4	1	0	Paclitaxel	SD	Epirubicin	SD					Epi147	Positive	3	0	0	Epirubicin	SD	Paclitaxel	SD
Tax091	Negative	3	0	0	Paclitaxel	SD	Epirubicin	SD					Epi206	Positive	3	1	0	Epirubicin	SD	Paclitaxel	SD
Tax106	Positive	3	0	0	Paclitaxel	SD	Epirubicin	SD	241	Ser→Cys	Yes		Epi233	Negative	3	1	0	Epirubicin	SD	Paclitaxel	SD	255	Ile→Ser
Tax125	Positive	3	0	0	Paclitaxel	SD	Epirubicin	SD					Epi018	Positive	3	1	0	Epirubicin	SD	Paclitaxel	SD
Tax136	Positive	3	1	1	Paclitaxel	SD	Epirubicin	SD					Epi029	Positive	3	0	0	Epirubicin	SD	Paclitaxel	SD
Tax141	Positive	3	1	0	Paclitaxel	SD	Epirubicin	SD					Epi063	Negative	3	2	0	Epirubicin	SD	Paclitaxel	SD	175	Arg→His	Yes
Tax173	Unknown	3	0	0	Paclitaxel	SD	Epirubicin	SD					Epi096	Negative	4	0	0	Epirubicin	SD	Paclitaxel	SD
Tax255	Positive	4	2	0	Paclitaxel	SD	Epirubicin	SD					Epi165	Positive	3	1	0	Epirubicin	SD	Paclitaxel	SD
Tax198	Positive	3	1	0	Paclitaxel	SD	Epirubicin	SD					Epi247	Positive	3	1	0	Epirubicin	SD	Paclitaxel	SD
Tax226	Negative	3	1	0	Paclitaxel	SD	Epirubicin	SD					Epi161	Negative	3	1	0	Epirubicin	SD	Paclitaxel	PR
Tax237	Positive	3	1	0	Paclitaxel	SD	Epirubicin	SD					Epi175	Negative	3	1	0	Epirubicin	SD	Paclitaxel	PR
Tax250	Positive	3	1	0	Paclitaxel	SD	Epirubicin	SD					Epi178	Positive	3	0	0	Epirubicin	SD	Paclitaxel	PR
Tax254	Positive	3	0	0	Paclitaxel	SD	Epirubicin	SD
Tax229	Positive	3	0	0	Paclitaxel	SD	Epirubicin	PR
Tax079	Positive	3	0	0	Paclitaxel	SD	Epirubicin	PR
Tax170	Positive	4	1	1	Paclitaxel	SD	Epirubicin	PR
Tax230	Positive	3	0	0	Paclitaxel	SD	Epirubicin	PR
Tax223	Negative	4	2	0	Paclitaxel	SD	Epirubicin	PR
Tax040	Positive	3	2	1	Paclitaxel	side effects	Epirubicin	PD
Tax121	Positive	3	1	0	Paclitaxel	side effects	Epirubicin	SD
Tax169	Negative	3	1	0	Paclitaxel	side effects	Epirubicin	PD
Tax065	Negative	3	0	0	Paclitaxel	side effects	Epirubicin	SD
Tax158	Positive	4	0	0	Paclitaxel	side effects	Epirubicin	PR
