# Supplementary material for: Predictive and Prognostic Impact of TP53 Mutations and MDM2 Promoter Genotype in Primary Breast Cancer Patients Treated with Epirubicin or Paclitaxel
Source: PLoS One. 2011 Apr 27;6(4):e19249. doi: 10.1371/journal.pone.0019249 (PMC3083424; doi:10.1371/journal.pone.0019249)
Supplement: Table S3 — Effect of different factors on disease specific survival by Cox regression univariate and multivariate analysis. (XLS) [file pone.0019249.s005.xls]

## Sheet: Table S2
Table S3. Effect of different factors on disease specific survival by Cox regression univariate and multivariate analysis
			Epirubicin and paclitaxel cohort
		Univariate analysis				Multivariate analysis
		RR	95 percent CI	P		RR	95 percent CI	P
Model A
TP53 mutation		1.573	0.937 - 2.3643	0.087		1.116	0.620-2.009	0.714
MDM2 SNP309 TG/GG (versus TT)		2.068	1.177 - 3633	0.012		2.039	1.152-3.610	0.015
Treatment Epirubicin (versus paclitaxel)		1.035	0.649 -1.648	0.866		1.139	0.696-1862	0.605
Oestrogen receptor negative		1.957	1.213 - 3.157	0.006		2.047	1.206-3.476	0.008
Model B
TP53 mutation		1.573	0.937 - 2.3643	0.087		1.476	0855-2.548	0.162
MDM2 SNP309 TG/GG (versusTT)		2.068	1.177 - 3633	0.012		2.034	1.154-3.585	0.014
Treatment Epirubicin (versus paclitaxel)		1.035	0.649 -1.648	0.866		1.217	0.750-1.976	0.426
Model C
MDM2 SNP309 TG/GG (versusTT)		2.068	1.177 - 3633	0.012		2.063	1.169-3.641	0.012
Treatment Epirubicin (versus paclitaxel)		1.035	0.649 -1.648	0.866		1.138	0.696-1.860	0.608
Oestrogen receptor negative		1.957	1.213 - 3.157	0.006		2.119	1.291-3.476	0.003
Model D
MDM2 SNP309 TG/GG (versusTT)		2.068	1.177 - 3633	0.012		2.105	1.196-3.704	0.01
Treatment Epirubicin (versus paclitaxel)		1.035	0.649 -1.648	0.866		1.223	0.753-1.987	0.415		Epirubicin cohort								Paclitaxel cohort
										Univariate analysis				Multivariate analysis				Univariate analysis				Multivariate analysis
										RR	95 percent CI	P		RR	95 percent CI	P		RR	95 percent CI	P		RR	95 percent CI	P
Model E
TP53 mutation (versus wild type)		1.573	0.937 - 2.3643	0.087		1.114	0.619-2.005	0.718		1.011	0.442-2.316	0.979		0.463	0.171-1.257	0.131		2.482	1.253-4.919	0.009		2.319	1.068-5.037	0.033
MDM2 SNP309 TG/GG (versusTT)		2.068	1.177 - 3633	0.012		2.023	1.114-3.578	0.015		1.494	0.668-3.342	0.328		1.553	0.693-3.480	0.285		2.636	1.197-5.807	0.016		2.007	0.876-4.597	0.099
Oestrogen receptor negative		1.957	1.213 - 3.157	0.006		2.057	1.211-3.493	0.008		2.461	1.241-4.880	0.01		3.381	1.588-7.198	0.002		1.553	0.792-3.047	0.2		1.282	0.618-2.657	0.505
Model F
TP53 mutation (versus wild type)		1.573	0.937 - 2.3643	0.087		1.481	0.858-2.554	0.158		1.011	0.442-2.316	0.979		0.811	0.311-2.115	0.668		2.482	1.253-4.919	0.009		2.306	1.132-4.695	0.021
MDM2 SNP309 TG/GG (versusTT)		2.068	1.177 - 3633	0.012		2.008	1.141-3.534	0.016		1.494	0.668-3.342	0.328		1.478	0.660-3.311	0.342		2.636	1.197-5.807	0.016		2018-02-01	0.966-4.922	0.061
Model G
TP53 mutation (versus wild type)		1.573	0.937 - 2.3643	0.087		1.182	0.669-2.088	0.564		1.011	0.442-2.316	0.979		0.537	0.213-1.352	0.187		2.482	1.253-4.919	0.009		2.529	1.202-5.318	0.014
Oestrogen receptor negative		1.957	1.213 - 3.157	0.006		1.857	1.112-3.101	0.018		2.461	1.241-4.880	0.01		2.928	1.429-5.998	0.003		1.553	0.792-3.047	0.2		1.085	0.577-2.431	0.644
Model H
MDM2 SNP309 TG/GG (versusTT)		2.068	1.177 - 3633	0.012		2.045	1.160-3.606	0.013		1.494	0.668-3.342	0.328		1.596	0.712-3.574	0.256		2.636	1.197-5.807	0.016		2.463	1.110-5.468	0.027
Oestrogen receptor negative		1.957	1.213 - 3.157	0.006		2.128	1.297-3.490	0.003		2.461	1.241-4.880	0.01		2.743	1.328-5.664	0.006		1.553	0.792-3.047	0.2		1.632	0.823-3.235	0.161
